# Supplementary material for: Skeletal Muscle-Specific Bis Depletion Leads to Muscle Dysfunction and Early Death Accompanied by Impairment in Protein Quality Control
Source: Int J Mol Sci. 2023 Jun 1;24(11):9635. doi: 10.3390/ijms24119635 (PMC10253936; doi:10.3390/ijms24119635)
Supplement: Supplementary file 1 [file ijms-24-09635-s001.zip]

Archive with 1 entries (1 files):
- ijms-2395076-supplementary.pdf
